# Supplementary material for: Association between Menopausal Hormone Therapy and Frailty: Cross-Sectional Study Using National Survey Data in Korea
Source: Healthcare (Basel). 2022 Oct 24;10(11):2121. doi: 10.3390/healthcare10112121 (PMC9690075; doi:10.3390/healthcare10112121)
Supplement: Supplementary file 1 [file healthcare-10-02121-s001.zip]

Archive with 1 entries (1 files):
- healthcare-1928010-supplementary.pdf
